# Supplementary material for: ﻿A new species of the genus Ivela Swinhoe (Lepidoptera, Erebidae, Lymantriinae) from Guangdong, China
Source: Zookeys. 2022 Apr 20;1097:103–16. doi: 10.3897/zookeys.1097.79109 (PMC9046351; doi:10.3897/zookeys.1097.79109)
Supplement: XML Treatment for Ivela yini [file zookeys.1097.79109-treatment1.xml]

<!DOCTYPE tp:taxon-treatment
  PUBLIC "-//TaxonX//DTD Taxonomic Treatment Publishing DTD v0 20100105//EN" "tax-treatment-NSO.dtd">
<tp:taxon-treatment xmlns:tp="http://www.plazi.org/taxpub"><tp:treatment-meta><kwd-group><label>Taxon classification</label><kwd>
                <named-content content-type="kingdom">Animalia</named-content>
              </kwd><kwd>
                <named-content content-type="order">Lepidoptera</named-content>
              </kwd><kwd>
                <named-content content-type="family">Erebidae</named-content>
              </kwd></kwd-group><mixed-citation publication-type="journal"><person-group><name><surname>Xie</surname><given-names>Lin-Zhe</given-names></name><name><surname>Li</surname><given-names>Kun-Yuan</given-names></name><name><surname>Chen</surname><given-names>Liu-Sheng</given-names></name><name><surname>Wang</surname><given-names>Hou-Shuai</given-names></name></person-group><article-title>﻿A new species of the genus <italic><tp:taxon-name><tp:taxon-name-part taxon-name-part-type="genus" reg="Ivela">Ivela</tp:taxon-name-part></tp:taxon-name></italic> Swinhoe (<tp:taxon-name><tp:taxon-name-part taxon-name-part-type="order">Lepidoptera</tp:taxon-name-part></tp:taxon-name>, <tp:taxon-name><tp:taxon-name-part taxon-name-part-type="family">Erebidae</tp:taxon-name-part></tp:taxon-name>, <tp:taxon-name><tp:taxon-name-part taxon-name-part-type="subfamily">Lymantriinae</tp:taxon-name-part></tp:taxon-name>) from Guangdong, China</article-title><source>Zookeys</source><day>20</day><month>04</month><year>2022</year><volume>1097</volume><fpage>103</fpage><lpage>116</lpage><pub-id pub-id-type="doi">10.3897/zookeys.1097.79109</pub-id></mixed-citation></tp:treatment-meta><tp:nomenclature><label>﻿</label><tp:taxon-name>
              <object-id xmlns:xlink="http://www.w3.org/1999/xlink" content-type="arpha" xlink:type="simple">A836E550-60C3-526A-BB28-F0D1FACC1A74</object-id>
              <tp:taxon-name-part taxon-name-part-type="genus" reg="Ivela">Ivela</tp:taxon-name-part>
              <tp:taxon-name-part taxon-name-part-type="species" reg="yini">yini</tp:taxon-name-part>
              <object-id xmlns:xlink="http://www.w3.org/1999/xlink" content-type="zoobank" xlink:type="simple">http://zoobank.org/2BA5C644-7CCA-4686-A445-6395DFB1E239</object-id>
            </tp:taxon-name><tp:taxon-authority>Xie &amp; Wang</tp:taxon-authority><tp:taxon-status xmlns:xlink="http://www.w3.org/1999/xlink" xlink:type="simple">sp. nov.</tp:taxon-status><xref ref-type="fig" rid="F3">Figs 3–6</xref><xref ref-type="fig" rid="F4">, 9–11</xref><xref ref-type="fig" rid="F5">, 14</xref><xref ref-type="fig" rid="F6">, 15–16</xref><xref ref-type="fig" rid="F7">, 21–24</xref></tp:nomenclature><tp:treatment-sec sec-type="diagnosis" id="SECID0EZ3AE"><title>Diagnosis.</title><p>This new species is diagnosed by a combination of characters. Superficially, the thorax and abdomen of the adult are white without black markings (Figs <xref ref-type="fig" rid="F3">3–6</xref>, <xref ref-type="fig" rid="F4">9</xref>, <xref ref-type="fig" rid="F4">10</xref>), the palpi are white (Fig. <xref ref-type="fig" rid="F4">11</xref>), and the forelegs are orange with white rings on the tarsal segments (Figs <xref ref-type="fig" rid="F4">9–11</xref>). In the male, the asymmetrical valvae are wide and truncated, with a deeply concave cucullus (Fig. <xref ref-type="fig" rid="F6">15</xref>). The uncus of <italic><tp:taxon-name><tp:taxon-name-part taxon-name-part-type="genus" reg="Ivela">I.</tp:taxon-name-part><tp:taxon-name-part taxon-name-part-type="species" reg="yini">yini</tp:taxon-name-part></tp:taxon-name></italic> (Fig. <xref ref-type="fig" rid="F6">15</xref>) is more than twice as long as the uncus of <italic><tp:taxon-name><tp:taxon-name-part taxon-name-part-type="genus" reg="Ivela">I.</tp:taxon-name-part><tp:taxon-name-part taxon-name-part-type="species" reg="auripes">auripes</tp:taxon-name-part></tp:taxon-name></italic> (Fig. <xref ref-type="fig" rid="F6">17</xref>) and <italic><tp:taxon-name><tp:taxon-name-part taxon-name-part-type="genus" reg="Ivela">I.</tp:taxon-name-part><tp:taxon-name-part taxon-name-part-type="species" reg="ochropoda">ochropoda</tp:taxon-name-part></tp:taxon-name></italic> (<xref ref-type="bibr" rid="B5">Inoue 1956</xref>: fig. 25). The female corpus bursae of <italic><tp:taxon-name><tp:taxon-name-part taxon-name-part-type="genus" reg="Ivela">I.</tp:taxon-name-part><tp:taxon-name-part taxon-name-part-type="species" reg="yini">yini</tp:taxon-name-part></tp:taxon-name></italic> has a pair of caudal projections (Fig. <xref ref-type="fig" rid="F6">16</xref>). The pupa has white hairs on the prothorax, on segments A2 and A3, and near the posterior end (Figs <xref ref-type="fig" rid="F7">21–24</xref>).</p><fig id="F1" position="float" orientation="portrait"><object-id xmlns:xlink="http://www.w3.org/1999/xlink" content-type="doi" xlink:type="simple">10.3897/zookeys.1097.79109.figure1</object-id><object-id xmlns:xlink="http://www.w3.org/1999/xlink" content-type="arpha" xlink:type="simple">35B2EB2E-5B5B-5961-9983-22171D1274C9</object-id><label>Figure 1.</label><caption><p><abbrev xmlns:xlink="http://www.w3.org/1999/xlink" xlink:title="neighbor-joining" id="ABBRID0EAAAG" xlink:type="simple">NJ</abbrev> tree of the selected samples of <tp:taxon-name><tp:taxon-name-part taxon-name-part-type="tribe">Leucomini</tp:taxon-name-part></tp:taxon-name> based on DNA barcode data. Numbers near nodes represent support values.</p></caption><graphic xmlns:xlink="http://www.w3.org/1999/xlink" xlink:href="zookeys-1097-103-g001.jpg" position="float" orientation="portrait" xlink:type="simple" id="oo_675168.jpg"><uri content-type="original_file" xlink:type="simple">https://binary.pensoft.net/fig/675168</uri></graphic></fig><fig id="F2" position="float" orientation="portrait"><object-id xmlns:xlink="http://www.w3.org/1999/xlink" content-type="doi" xlink:type="simple">10.3897/zookeys.1097.79109.figure2</object-id><object-id xmlns:xlink="http://www.w3.org/1999/xlink" content-type="arpha" xlink:type="simple">49E47FA3-3EBF-5854-8161-B46B2266D7BB</object-id><label>Figure 2.</label><caption><p><abbrev xmlns:xlink="http://www.w3.org/1999/xlink" xlink:title="Bayesian-inference" id="ABBRID0EWAAG" xlink:type="simple">BI</abbrev> tree of the selected species of <tp:taxon-name><tp:taxon-name-part taxon-name-part-type="tribe">Leucomini</tp:taxon-name-part></tp:taxon-name> inferred from the combined <abbrev xmlns:xlink="http://www.w3.org/1999/xlink" xlink:title="cytochrome c oxidase subunit I" id="ABBRID0E6AAG" xlink:type="simple">COI</abbrev>, <abbrev xmlns:xlink="http://www.w3.org/1999/xlink" xlink:title="Elongation factor-1 alpha" id="ABBRID0EDBAG" xlink:type="simple">EF-1α</abbrev>, RPS5, and <abbrev xmlns:xlink="http://www.w3.org/1999/xlink" xlink:title="wingless" id="ABBRID0EHBAG" xlink:type="simple">WNT</abbrev> genes. Posterior probabilities from <abbrev xmlns:xlink="http://www.w3.org/1999/xlink" xlink:title="Bayesian-inference" id="ABBRID0ELBAG" xlink:type="simple">BI</abbrev> analysis and bootstrap values from <abbrev xmlns:xlink="http://www.w3.org/1999/xlink" xlink:title="maximum-likelihood" id="ABBRID0EPBAG" xlink:type="simple">ML</abbrev> analysis are indicated above the branches as PP/BP.</p></caption><graphic xmlns:xlink="http://www.w3.org/1999/xlink" xlink:href="zookeys-1097-103-g002.jpg" position="float" orientation="portrait" xlink:type="simple" id="oo_675169.jpg"><uri content-type="original_file" xlink:type="simple">https://binary.pensoft.net/fig/675169</uri></graphic></fig><p><italic><tp:taxon-name><tp:taxon-name-part taxon-name-part-type="genus" reg="Dendrophleps">Dendrophleps</tp:taxon-name-part><tp:taxon-name-part taxon-name-part-type="species" reg="semihyalina">semihyalina</tp:taxon-name-part></tp:taxon-name></italic> has black markings on the thorax and abdomen (Figs <xref ref-type="fig" rid="F3">7</xref>, <xref ref-type="fig" rid="F3">8</xref>, <xref ref-type="fig" rid="F4">12</xref>, <xref ref-type="fig" rid="F4">13</xref>), and its valvae are long, narrow, and without a deeply concave cucullus (Fig. <xref ref-type="fig" rid="F6">19</xref>). The corpora bursae of <italic><tp:taxon-name><tp:taxon-name-part taxon-name-part-type="genus" reg="Ivela">I.</tp:taxon-name-part><tp:taxon-name-part taxon-name-part-type="species" reg="auripes">auripes</tp:taxon-name-part></tp:taxon-name></italic> and <italic><tp:taxon-name><tp:taxon-name-part taxon-name-part-type="genus" reg="Dendrophleps">D.</tp:taxon-name-part><tp:taxon-name-part taxon-name-part-type="species" reg="semihyalina">semihyalina</tp:taxon-name-part></tp:taxon-name></italic> lack caudal projections (Figs <xref ref-type="fig" rid="F6">18</xref>, <xref ref-type="fig" rid="F6">20</xref>).</p></tp:treatment-sec><tp:treatment-sec sec-type="description" id="SECID0EXDAG"><title>Description.</title><p><bold>Adult</bold> (Figs <xref ref-type="fig" rid="F3">3–6</xref>, <xref ref-type="fig" rid="F4">9–11</xref>, <xref ref-type="fig" rid="F5">14</xref>–<xref ref-type="fig" rid="F6">16</xref>).</p><p><bold><italic>Head</italic></bold> (Fig. <xref ref-type="fig" rid="F4">11</xref>). Antennae bipectinate, fuscous; frons and vertex covered densely with white hairs; labial palpi white, short.</p><p><bold><italic>Thorax</italic></bold> (Figs <xref ref-type="fig" rid="F3">3–6</xref>, <xref ref-type="fig" rid="F4">9</xref>, <xref ref-type="fig" rid="F4">10</xref>, <xref ref-type="fig" rid="F5">14</xref>). Dorsum and venter covered with white scales, tegula white. Forewing length: 39‒42 mm male, 48‒50 mm female. Forewings translucent with dense white scales at basal area in male, white in female; R<sub>1</sub> and R<sub>2</sub> almost parallel, R<sub>3,</sub> R<sub>4</sub>, and R<sub>5</sub> stalked, M<sub>1</sub> arising from upper angle of discal cell, M<sub>2</sub> and M<sub>3</sub> arising from the lower angle of discal cell respectively, Cu<sub>1</sub> and Cu<sub>2</sub> approximately parallel, fringe white. Hindwings white, with a transparent area near apex in male; Rs and M<sub>1</sub> short stalked, M<sub>2</sub> and M<sub>3</sub> short stalked in male but arising separately from the lower angle of discal cell in female, fringe white. Forelegs densely covered with orange scales, tarsi with white rings; mid- and hindlegs white, tarsi yellow with white rings but inconspicuous in male.</p><p><bold><italic>Abdomen. Male genitalia</italic></bold> (Fig. <xref ref-type="fig" rid="F6">15</xref>). Uncus hook-shaped apically; tegumen broad; valvae moderately symmetric, left valva smaller than right, broad, extremely short, cucullus concave medially, densely covered with setae on the dorsal and ventral parts of cucullus; saccus well developed; aedeagus tubular, distal gradually slightly curve toward distal area; vesica simple, without cornuti.</p><fig id="F3" position="float" orientation="portrait"><object-id xmlns:xlink="http://www.w3.org/1999/xlink" content-type="doi" xlink:type="simple">10.3897/zookeys.1097.79109.figures3-8</object-id><object-id xmlns:xlink="http://www.w3.org/1999/xlink" content-type="arpha" xlink:type="simple">80CBDE05-4DE1-5BBC-9951-FCF7E439D1D8</object-id><label>Figures 3–8.</label><caption><p>Adults <bold>3‒6</bold><italic><tp:taxon-name><tp:taxon-name-part taxon-name-part-type="genus" reg="Ivela">Ivela</tp:taxon-name-part><tp:taxon-name-part taxon-name-part-type="species" reg="yini">yini</tp:taxon-name-part></tp:taxon-name></italic> sp. nov. (<bold>3</bold> male, holotype <bold>4</bold> female, paratype <bold>5</bold> male, paratype <bold>6</bold> female, paratype) <bold>7, 8</bold><italic><tp:taxon-name><tp:taxon-name-part taxon-name-part-type="genus" reg="Dendrophleps">Dendrophleps</tp:taxon-name-part><tp:taxon-name-part taxon-name-part-type="species" reg="semihyalina">semihyalina</tp:taxon-name-part></tp:taxon-name></italic> (<bold>7</bold> male <bold>8</bold> female). Scale bars: 10 mm.</p></caption><graphic xmlns:xlink="http://www.w3.org/1999/xlink" xlink:href="zookeys-1097-103-g003.jpg" position="float" orientation="portrait" xlink:type="simple" id="oo_675170.jpg"><uri content-type="original_file" xlink:type="simple">https://binary.pensoft.net/fig/675170</uri></graphic></fig><fig id="F4" position="float" orientation="portrait"><object-id xmlns:xlink="http://www.w3.org/1999/xlink" content-type="doi" xlink:type="simple">10.3897/zookeys.1097.79109.figures9-13</object-id><object-id xmlns:xlink="http://www.w3.org/1999/xlink" content-type="arpha" xlink:type="simple">78DCD685-223C-5D29-8B3B-1BA4C919FA63</object-id><label>Figures 9–13.</label><caption><p>Field images of adults <bold>9‒11</bold><italic><tp:taxon-name><tp:taxon-name-part taxon-name-part-type="genus" reg="Ivela">Ivela</tp:taxon-name-part><tp:taxon-name-part taxon-name-part-type="species" reg="yini">yini</tp:taxon-name-part></tp:taxon-name></italic> sp. nov. male (<bold>9</bold> dorsal view <bold>10</bold> lateral view <bold>11</bold> ventral view of head) <bold>12, 13</bold><italic><tp:taxon-name><tp:taxon-name-part taxon-name-part-type="genus" reg="Dendrophleps">Dendrophleps</tp:taxon-name-part><tp:taxon-name-part taxon-name-part-type="species" reg="semihyalina">semihyalina</tp:taxon-name-part></tp:taxon-name></italic> (<bold>12</bold> male, dorsal view <bold>13</bold> female, dorsal view).</p></caption><graphic xmlns:xlink="http://www.w3.org/1999/xlink" xlink:href="zookeys-1097-103-g004.jpg" position="float" orientation="portrait" xlink:type="simple" id="oo_675171.jpg"><uri content-type="original_file" xlink:type="simple">https://binary.pensoft.net/fig/675171</uri></graphic></fig><p><bold><italic>Female genitalia</italic></bold> (Fig. <xref ref-type="fig" rid="F6">16</xref>). Anterior apophysis almost as long as posterior apophysis; anal papillae larger; ostium larger; ductus bursae short, sclerotized; corpus bursae with a pair of terminal projections.</p><p><bold>Pupa</bold> (Figs <xref ref-type="fig" rid="F7">21–24</xref>). Head white; prothorax white, with long, white hairs; mesothorax and metathorax chestnut-colored on dorsal surface, with dark brown hairs; wings white, with two black lines dorsally; forelegs and midlegs yellow, hindlegs white, with dark yellow dot terminally. Abdomen pale green laterally and ventrally, with chestnut-colored dots and spots dorsally; segments A1–A6 with a pair of black setae; segments A2 and A3 and terminal of abdomen with white hairs.</p><p>A single pupa of <italic><tp:taxon-name><tp:taxon-name-part taxon-name-part-type="genus" reg="Ivela">I.</tp:taxon-name-part><tp:taxon-name-part taxon-name-part-type="species" reg="yini">yini</tp:taxon-name-part></tp:taxon-name></italic> was discovered on <italic><tp:taxon-name><tp:taxon-name-part taxon-name-part-type="genus" reg="Idesia">Idesia</tp:taxon-name-part><tp:taxon-name-part taxon-name-part-type="species" reg="polycarpa">polycarpa</tp:taxon-name-part></tp:taxon-name></italic> Maxim. (<tp:taxon-name><tp:taxon-name-part taxon-name-part-type="family">Salicaceae</tp:taxon-name-part></tp:taxon-name>) (Fig. <xref ref-type="fig" rid="F7">24</xref>). This suggests that this is the foodplant of this species.</p></tp:treatment-sec><tp:treatment-sec sec-type="habitat" id="SECID0EOLAG"><title>Habitat.</title><p>Forest zone 1000‒1315 m elevation.</p></tp:treatment-sec><tp:treatment-sec sec-type="material" id="SECID0ETLAG"><title>Materials examined.</title><p><bold><italic>Holotype</italic></bold>: ♂, Nanling National Nature Reserve, Ruyuan County, Guangdong, 25.VI.2008, leg. Min Wang. <bold><italic>Paratypes</italic></bold>: 1♂, same data as holotype, altitude 1315 m, 12.VII.2010, leg. Min Wang. 1♀, same data as holotype, 3.VII.2011, leg. Min Wang. 1♂, same data as holotype, altitude 1000 m, 10.VII.2019, leg. Ran Yin &amp; Xiao-juan Xing. 1♀, same data as holotype, 11‒14.VI.2019, leg. Hou-shuai Wang.</p></tp:treatment-sec><tp:treatment-sec sec-type="distribution" id="SECID0EBMAG"><title>Distribution.</title><p>China (Guangdong).</p></tp:treatment-sec><tp:treatment-sec sec-type="etymology" id="SECID0EGMAG"><title>Etymology.</title><p>The species is named after Ran Yin, who discovered the pupa of the new species. The name is in the genitive case.</p></tp:treatment-sec><tp:treatment-sec sec-type="remarks" id="SECID0ELMAG"><title>Remarks.</title><p>The female genitalia of <italic><tp:taxon-name><tp:taxon-name-part taxon-name-part-type="genus" reg="Ivela">I.</tp:taxon-name-part><tp:taxon-name-part taxon-name-part-type="species" reg="auripes">auripes</tp:taxon-name-part></tp:taxon-name></italic> (Fig. <xref ref-type="fig" rid="F6">18</xref>) and <italic><tp:taxon-name><tp:taxon-name-part taxon-name-part-type="genus" reg="Dendrophleps">D.</tp:taxon-name-part><tp:taxon-name-part taxon-name-part-type="species" reg="semihyalina">semihyalina</tp:taxon-name-part></tp:taxon-name></italic> (Fig. <xref ref-type="fig" rid="F6">20</xref>) have to our knowledge not been illustrated previously. They are illustrated here for comparative purposes.</p><p>The early stages of <italic><tp:taxon-name><tp:taxon-name-part taxon-name-part-type="genus" reg="Dendrophleps">D.</tp:taxon-name-part><tp:taxon-name-part taxon-name-part-type="species" reg="semihyalina">semihyalina</tp:taxon-name-part></tp:taxon-name></italic> are also newly reported as below (Figs <xref ref-type="fig" rid="F8">25–30</xref>):</p><p><bold>Host plant of <italic><tp:taxon-name><tp:taxon-name-part taxon-name-part-type="genus" reg="Dendrophleps">D.</tp:taxon-name-part><tp:taxon-name-part taxon-name-part-type="species" reg="semihyalina">semihyalina</tp:taxon-name-part></tp:taxon-name></italic></bold> (Fig. <xref ref-type="fig" rid="F8">25</xref>): <italic><tp:taxon-name><tp:taxon-name-part taxon-name-part-type="genus" reg="Indocalamus">Indocalamus</tp:taxon-name-part><tp:taxon-name-part taxon-name-part-type="species" reg="tessellatus">tessellatus</tp:taxon-name-part></tp:taxon-name></italic> (Munro) Keng f. (<tp:taxon-name><tp:taxon-name-part taxon-name-part-type="family">Poaceae</tp:taxon-name-part></tp:taxon-name>).</p><p><bold>Last instar larva of <italic><tp:taxon-name><tp:taxon-name-part taxon-name-part-type="genus" reg="Dendrophleps">D.</tp:taxon-name-part><tp:taxon-name-part taxon-name-part-type="species" reg="semihyalina">semihyalina</tp:taxon-name-part></tp:taxon-name></italic></bold> (Figs <xref ref-type="fig" rid="F8">26</xref>, <xref ref-type="fig" rid="F8">27</xref>): body white laterally and ventrally; dorsally black, with scattered white dots. A1 and A2 with reddish orange tufts dorsally. Verrucae pale yellow laterally, black dorsally, with long white or black hairs.</p><fig id="F5" position="float" orientation="portrait"><object-id xmlns:xlink="http://www.w3.org/1999/xlink" content-type="doi" xlink:type="simple">10.3897/zookeys.1097.79109.figure14</object-id><object-id xmlns:xlink="http://www.w3.org/1999/xlink" content-type="arpha" xlink:type="simple">9A6D7FB2-1E47-5ACD-A385-ED4FE22911CB</object-id><label>Figure 14.</label><caption><p>Wing venation of <italic><tp:taxon-name><tp:taxon-name-part taxon-name-part-type="genus" reg="Ivela">Ivela</tp:taxon-name-part><tp:taxon-name-part taxon-name-part-type="species" reg="yini">yini</tp:taxon-name-part></tp:taxon-name></italic> sp. nov. (male, paratype).</p></caption><graphic xmlns:xlink="http://www.w3.org/1999/xlink" xlink:href="zookeys-1097-103-g005.jpg" position="float" orientation="portrait" xlink:type="simple" id="oo_675172.jpg"><uri content-type="original_file" xlink:type="simple">https://binary.pensoft.net/fig/675172</uri></graphic></fig><fig id="F6" position="float" orientation="portrait"><object-id xmlns:xlink="http://www.w3.org/1999/xlink" content-type="doi" xlink:type="simple">10.3897/zookeys.1097.79109.figures15-20</object-id><object-id xmlns:xlink="http://www.w3.org/1999/xlink" content-type="arpha" xlink:type="simple">2A55A0C5-C91E-541A-8B6F-024EB5B76672</object-id><label>Figures 15–20.</label><caption><p>Genitalia <bold>15, 16</bold><italic><tp:taxon-name><tp:taxon-name-part taxon-name-part-type="genus" reg="Ivela">Ivela</tp:taxon-name-part><tp:taxon-name-part taxon-name-part-type="species" reg="yini">yini</tp:taxon-name-part></tp:taxon-name></italic> sp. nov. (<bold>15</bold> male, holotype <bold>16</bold> female, paratype) <bold>17, 18</bold><italic><tp:taxon-name><tp:taxon-name-part taxon-name-part-type="genus" reg="Ivela">I.</tp:taxon-name-part><tp:taxon-name-part taxon-name-part-type="species" reg="auripes">auripes</tp:taxon-name-part></tp:taxon-name></italic> (<bold>17</bold> male <bold>18</bold> female) <bold>19, 20</bold><italic><tp:taxon-name><tp:taxon-name-part taxon-name-part-type="genus" reg="Dendrophleps">Dendrophleps</tp:taxon-name-part><tp:taxon-name-part taxon-name-part-type="species" reg="semihyalina">semihyalina</tp:taxon-name-part></tp:taxon-name></italic> (<bold>19</bold> male <bold>20</bold> female).</p></caption><graphic xmlns:xlink="http://www.w3.org/1999/xlink" xlink:href="zookeys-1097-103-g006.jpg" position="float" orientation="portrait" xlink:type="simple" id="oo_675173.jpg"><uri content-type="original_file" xlink:type="simple">https://binary.pensoft.net/fig/675173</uri></graphic></fig><fig id="F7" position="float" orientation="portrait"><object-id xmlns:xlink="http://www.w3.org/1999/xlink" content-type="doi" xlink:type="simple">10.3897/zookeys.1097.79109.figures21-24</object-id><object-id xmlns:xlink="http://www.w3.org/1999/xlink" content-type="arpha" xlink:type="simple">FCDABFFE-4C79-5685-A6D7-E5202B2BB966</object-id><label>Figures 21–24.</label><caption><p>Pupa of <italic><tp:taxon-name><tp:taxon-name-part taxon-name-part-type="genus" reg="Ivela">Ivela</tp:taxon-name-part><tp:taxon-name-part taxon-name-part-type="species" reg="yini">yini</tp:taxon-name-part></tp:taxon-name></italic> sp. nov. <bold>21</bold> dorsal view <bold>22</bold> lateral view <bold>23</bold> ventral view <bold>24</bold> pupa on <italic><tp:taxon-name><tp:taxon-name-part taxon-name-part-type="genus" reg="Idesia">Idesia</tp:taxon-name-part><tp:taxon-name-part taxon-name-part-type="species" reg="polycarpa">polycarpa</tp:taxon-name-part></tp:taxon-name></italic> Maxim.</p></caption><graphic xmlns:xlink="http://www.w3.org/1999/xlink" xlink:href="zookeys-1097-103-g007.jpg" position="float" orientation="portrait" xlink:type="simple" id="oo_675174.jpg"><uri content-type="original_file" xlink:type="simple">https://binary.pensoft.net/fig/675174</uri></graphic></fig><fig id="F8" position="float" orientation="portrait"><object-id xmlns:xlink="http://www.w3.org/1999/xlink" content-type="doi" xlink:type="simple">10.3897/zookeys.1097.79109.figures25-30</object-id><object-id xmlns:xlink="http://www.w3.org/1999/xlink" content-type="arpha" xlink:type="simple">9E6D169E-4C43-5513-A9F5-0F4C32B7B2D6</object-id><label>Figures 25–30.</label><caption><p>Immature stages and host plant of <italic><tp:taxon-name><tp:taxon-name-part taxon-name-part-type="genus" reg="Dendrophleps">Dendrophleps</tp:taxon-name-part><tp:taxon-name-part taxon-name-part-type="species" reg="semihyalina">semihyalina</tp:taxon-name-part></tp:taxon-name></italic><bold>25</bold> host plant: <italic><tp:taxon-name><tp:taxon-name-part taxon-name-part-type="genus" reg="Indocalamus">Indocalamus</tp:taxon-name-part><tp:taxon-name-part taxon-name-part-type="species" reg="tessellatus">tessellatus</tp:taxon-name-part></tp:taxon-name></italic> (Munro) Keng f. <bold>26, 27</bold> last instar larva on the host plant <bold>28‒30</bold> pupa (<bold>28</bold> dorsal view <bold>29</bold> lateral view <bold>30</bold> ventral view).</p></caption><graphic xmlns:xlink="http://www.w3.org/1999/xlink" xlink:href="zookeys-1097-103-g008.jpg" position="float" orientation="portrait" xlink:type="simple" id="oo_675175.jpg"><uri content-type="original_file" xlink:type="simple">https://binary.pensoft.net/fig/675175</uri></graphic></fig><p><bold>Pupa of <italic><tp:taxon-name><tp:taxon-name-part taxon-name-part-type="genus" reg="Dendrophleps">D.</tp:taxon-name-part><tp:taxon-name-part taxon-name-part-type="species" reg="semihyalina">semihyalina</tp:taxon-name-part></tp:taxon-name></italic></bold> (Figs <xref ref-type="fig" rid="F8">28–30</xref>): body white laterally and ventrally, green-brown dorsally. Thorax and abdomen with irregular black spots on lateral and ventral surfaces. A1–A3 with a pair of green patches on dorsal surface. Wings with some mixed orange and black veins.</p></tp:treatment-sec><ref-list><ref id="B5"><mixed-citation xmlns:xlink="http://www.w3.org/1999/xlink" xlink:type="simple"><person-group><name name-style="western"><surname>Inoue</surname><given-names>H</given-names></name></person-group> (<year>1956</year>) <article-title>A revision of the Japanese <tp:taxon-name><tp:taxon-name-part taxon-name-part-type="family">Lymantriidae</tp:taxon-name-part></tp:taxon-name> (I).</article-title><source>Japanese Journal of Medical Science &amp; Biology</source><volume>9</volume>(<issue>4–5</issue>): <fpage>133</fpage>–<lpage>163</lpage>. <ext-link xlink:href="10.7883/yoken1952.9.133" ext-link-type="doi" xlink:type="simple">https://doi.org/10.7883/yoken1952.9.133</ext-link></mixed-citation></ref></ref-list></tp:taxon-treatment>
